# Supplementary material for: Functional Profile of Human Cytomegalovirus Genes and Their Associated Diseases: A Review
Source: Front Microbiol. 2020 Sep 4;11:2104. doi: 10.3389/fmicb.2020.02104 (PMC7498621; doi:10.3389/fmicb.2020.02104)
Supplement: Supplementary file 1 [file Table_1.xls]

## Sheet: Table S1
Supplementary table S1.HCMV gene classification.
IE	IE/E	E	E/L	L	N/A	IE/L	E and L	E/delayed E
UL36	UL26	RL2	RL6	RL9	IRL14	UL13	UL34	UL50
UL37	UL102	RL4	RL10	RL11	RL1		UL35
UL37.1	UL110	RL5A	RL12	RL13	RL8A
UL37.3	UL122	RL6	RL13	UL2	RL9A
UL38		UL4	UL1	UL3	UL6
UL61		UL5	UL21A/UL21.5	UL7	UL10
UL123		UL11	UL23	UL8	UL12
UL138		UL13	UL24	UL9	UL15
UL148D		UL16	UL34	UL14	UL19
US1		UL17	UL3	UL15A	UL39
US2		UL20	UL40	UL18	UL41A
US3		UL21A/UL21.5	UL44	UL21	UL42
TRS1		UL26	UL46	UL22	UL48.5
IRS		UL27	UL47	UL25	UL62
		UL28	UL49	UL29	UL64
		UL29	UL69	UL30	UL70
		UL33	UL71	UL31	UL80.5
		UL35	UL72	UL32	UL88
		UL36	UL73	UL33	UL89.1
		UL44	UL75	UL43	UL89.2
		UL53	UL77	UL45	UL90
		UL54	UL83/pp65	UL47	UL126A
		UL55	UL84	UL48	UL148A
		UL56	UL85	UL51	UL148B
		UL57	UL86	UL52	UL148C
		UL77	UL89	UL53	UL149
		UL78	UL94	UL59	UL150
		UL79	UL95	UL65	US31
		UL87	UL96	UL67	US34A
		UL104	UL97	UL68	RNA1.2
		UL112	UL98	UL74	RNA4.9
		UL114	UL100	UL75	RNA5.0
		UL118	UL103	UL76
		UL119	UL110	UL80
		UL124	UL111A	UL81ast/LU NA
		UL125	UL113	UL82/pp71
		UL127	UL116	UL83/pp65
		UL128	UL130	UL86
		UL144	UL132	UL91
		US2	UL135	UL92
		US12	UL136	UL93
		US13	UL138	UL94
		US14	UL139	UL99/pp28
		US16	UL146	UL100
		US17	UL147	UL102
		US18	UL147A	UL105
		US19	UL148	UL108
		US20	US6	UL109
		US22	US7	UL115
		US23	US8	UL117
		US24	US9	UL118
		US25	US10	UL119
		US26	US11	UL120
		US27	US15	UL121
		US28	US29	UL129
		US30		UL131A
		US33		UL133
		US34		UL134
		RNA2.7		UL135
				UL138
				UL140
				UL141
				UL142
				UL145
				UL148D
				US12
				US13
				US14
				US16
				US17
				US18
				US21
				US27
				US28
				US32

## Sheet: Table S2
Supplementary table S2. HCMV gene functions in the viral life cycle.
Latency	Immunomodulation	Assembly/Maturation /Egress	Virion protein	Gene expression/ regulation	(DNA) Replication	Cell tropism/ Cell type-specific replication	Modulation of host cell cycle/protein synthesis	Viral growth	Cellular trafficking	Nucleotide repair /modification	Entry	Viral spread	Manipulate host cell signaling pathways	apoptosis	Angiogenesis/ Tumor formation	Unknown	viron stability
RL2	RL11	UL1	RL10	UL26	RL13	RL4	UL21A	UL9	UL32	UL35	UL55	UL74	UL112	UL28	UL7	RL1	UL26
RL4	RL12	UL32	RL12	UL28	UL21A	RL13	UL27	UL10	UL47	UL56	UL73	UL112		UL29	UL112	RL5A
RL6	RL13	UL35	RL13	UL29	UL26	UL1	UL32	UL16	UL48	UL72	UL74	UL146		UL36	US28	RL8A
UL4	UL7	UL47	UL1	UL31	UL31	UL24	UL33	UL21A	UL48.5	UL98	UL75	US9		UL37.1	RNA4.9	RL9A
UL5	UL8	UL48	UL4	UL32	UL34	UL29	UL44	UL23	UL52	UL114	UL100	US27		UL38		RL9
UL17	UL10	UL50	UL5	UL34	UL35	UL39	UL69	UL37.3	UL69		UL115	US28		UL76		UL2
UL28	UL11	UL51	UL22A	UL35	UL36	UL78	UL82/pp71	UL45	UL93					UL138		UL3
UL30	UL16	UL52	UL23	UL36	UL37.1	UL83/pp65	UL97	UL48	RNA2.7					UL148D		UL6
UL32	UL18	UL53	UL24	UL37.1	UL37.3	UL109	UL122	UL50						US12		UL12
UL37	UL20	UL56	UL25	UL38	UL44	UL110	UL123	UL84						US21		UL13
UL38	UL21A	UL71	UL26	UL69	UL45	UL111A	US27	UL89						US25		UL14
UL39	UL22A	UL74	UL29	UL76	UL49	UL128	US28	US19						TRS1		UL15
UL40	UL23	UL77	UL32	UL79	UL54	UL130	TRS1	US30						IRS		UL15A
UL44	UL26	UL80	UL33	UL82/pp71	UL55	UL131A	IRS							RNA2.7		UL19
UL50	UL31	UL80.5	UL35	UL83/pp65	UL56	UL132										UL21
UL52	UL33	UL85	UL36	UL87	UL57	UL138										UL22
UL61	UL36	UL86	UL38	UL91	UL70	UL148										UL42
UL64	UL37.3	UL88	UL41A	UL92	UL76	US12										UL59
UL65	UL40	UL89.1	UL43	UL95	UL80	US16										UL62
UL67	UL45	UL89.2	UL45	UL97	UL84	US20										UL90
UL68	UL48	UL93	UL46	UL112	UL97	US22										UL120
UL70	UL74	UL94	UL47	UL113	UL99/pp28	US25										UL121
UL73	UL78	UL95	UL48	UL122	UL100	US27										UL127
UL75	UL82/pp71	UL96	UL48.5	UL123	UL102	US29										UL129
UL76	UL83/pp65	UL97	UL50	US24	UL105											UL140
UL79	UL111A	UL99/pp28	UL55	US28	UL112											UL147A
UL80	UL112	UL100	UL69	TRS1	UL113											UL148A
UL81ast/LU NA	UL118	UL103	UL71	IRS	UL114											UL148B
UL82/pp71	UL119	UL104	UL72	RNA4.9	UL117											UL148C
UL84	UL123	UL133	UL73		UL133											UL149
UL87	UL128	UL134	UL74		UL136											US1
UL95	UL130	UL136	UL75		UL141											US13
UL98	UL131A	UL138	UL76		US29											US14
UL99/pp28	UL138	US17	UL82/pp71		US33											US15
UL105	UL139	TRS1	UL83/pp65		TRS1											US26
UL108	UL141		UL88		IRS											US34A
UL110	UL142		UL93		RNA4.9											RNA1.2
UL111A	UL144		UL94													RNA5.0
UL114	UL146		UL96													IRL14
UL115	UL147		UL97
UL122	UL148		UL99/pp28
UL123	US2		UL100
UL124	US3		UL115
UL125	US6		UL116
UL126A	US7		UL131A
UL128	US8		UL132
UL132	US9		US22
UL133	US10		US23
UL135	US11		US24
UL138	US12		US27
UL144	US17		TRS1
UL145	US18		IRS
UL148D	US20
UL150	US27
US17	US28
US28	US31
US29	TRS1
US32
US34
RNA2.7
RNA4.9
